# Supplementary material for: Rhynchosia volubilis Promotes Cell Survival via cAMP-PKA/ERK-CREB Pathway
Source: Pharmaceuticals (Basel). 2022 Jan 6;15(1):73. doi: 10.3390/ph15010073 (PMC8778899; doi:10.3390/ph15010073)
Supplement: Supplementary file 1 [file pharmaceuticals-15-00073-s001.zip]

Archive with 1 entries (1 files):
- pharmaceuticals-1492051-supplementary.pdf
